# Supplementary material for: Arachidin-1, a Prenylated Stilbenoid from Peanut, Enhances the Anticancer Effects of Paclitaxel in Triple-Negative Breast Cancer Cells
Source: Cancers (Basel). 2023 Jan 7;15(2):399. doi: 10.3390/cancers15020399 (PMC9856928; doi:10.3390/cancers15020399)
Supplement: Supplementary file 1 [file cancers-15-00399-s001.zip]

Archive with 1 entries (1 files):
- cancers-2126416-supplementary.pdf
